# Supplementary material for: Validation of Multiplex PCR and Serology Detecting Helicobacter Species in Mice
Source: Microorganisms. 2023 Jan 18;11(2):249. doi: 10.3390/microorganisms11020249 (PMC9963394; doi:10.3390/microorganisms11020249)
Supplement: Supplementary file 1 [file microorganisms-11-00249-s001.zip]

Archive with 1 entries (1 files):
- microorganisms-2120458-supplementary.pdf
